# Supplementary material for: Primary care and health inequality: Difference-in-difference study comparing England and Ontario
Source: PLoS One. 2017 Nov 28;12(11):e0188560. doi: 10.1371/journal.pone.0188560 (PMC5705159; doi:10.1371/journal.pone.0188560)
Supplement: S1 File — (XLSX) [file pone.0188560.s004.xlsx]

## Sheet: data
JURISDICTION	MEASURE	YEAR	OVERALL_MEAN	SII	SII_LCI	SII_UCI	RII	RII_LCI	RII_UCI	D01	D02	D03	D04	D05	D06	D07	D08	D09	D10
ENGLAND	MORTALITY	2004	115.42	123.82	97.2	150.45	1.07	0.84	1.3	71.09	80.32	84.9	92.28	99.97	109.13	122.63	138.85	159.98	195.04
ENGLAND	MORTALITY	2005	108.42	112.42	88.66	136.19	1.04	0.82	1.26	66.9	76.61	82.83	86.07	95.11	102.37	115.11	131.15	147.4	180.62
ENGLAND	MORTALITY	2006	103.89	113.65	86.74	140.56	1.09	0.83	1.35	64.39	70.91	76.96	84.53	86.92	96.71	109.98	123.62	146.2	178.7
ENGLAND	MORTALITY	2007	99.56	109.42	84.8	134.03	1.1	0.85	1.35	61.28	69.77	72.72	76.71	85.85	93.45	103.95	120.49	142.72	168.67
ENGLAND	MORTALITY	2008	95.69	109.12	84.25	133.99	1.14	0.88	1.4	58.36	64.35	68.63	74.8	80.39	91.12	99.81	117.89	134.77	166.76
ENGLAND	MORTALITY	2009	89.92	102.35	79.44	125.27	1.14	0.88	1.39	53.87	61.33	66.49	67.78	76.77	83.1	97.19	109.85	127.07	155.8
ENGLAND	MORTALITY	2010	87.88	98.24	76.44	120.04	1.12	0.87	1.37	55.12	58.57	62.87	69.42	75.73	81.64	91.63	109.55	123.88	150.44
ENGLAND	MORTALITY	2011	80.87	89.08	68.79	109.36	1.1	0.85	1.35	49.64	54.61	60.94	63.07	68.77	76.33	87.04	96.71	112.02	139.58
ONTARIO	MORTALITY	2004	113.74	81.09	59.32	102.86	0.71	0.52	0.9	82.39	93.11	91.89	98.75	107.8	112.2	119.5	127.1	136.2	168.5
ONTARIO	MORTALITY	2005	107.41	77.63	54.54	100.72	0.72	0.51	0.94	80.43	84.19	87.95	94.5	98.98	108.7	109	113.8	138.7	157.9
ONTARIO	MORTALITY	2006	105.17	71.82	51.11	92.53	0.68	0.49	0.88	78.6	86.23	86.75	95.82	93.65	104.4	105.9	118.1	130.2	152
ONTARIO	MORTALITY	2007	103.58	77.71	48.21	107.21	0.75	0.47	1.04	79.4	77	89.05	91.24	89.81	103.3	104.1	112.6	128.6	160.7
ONTARIO	MORTALITY	2008	101.32	89.66	61.62	117.69	0.89	0.61	1.17	70.52	72.03	79.37	93.47	88.05	97.3	103.5	118.1	128.9	161.9
ONTARIO	MORTALITY	2009	97.75	85.67	50.82	120.52	0.89	0.53	1.25	66.26	75.69	78.45	85.01	89.19	90.62	99.78	108.3	119.9	164.3
ONTARIO	MORTALITY	2010	95.03	77.79	45.1	110.47	0.83	0.48	1.18	69.37	74.47	74.27	86.39	79.03	93.97	98.07	102	118.2	154.5
ONTARIO	MORTALITY	2011	88.94	77.48	52.55	102.42	0.89	0.6	1.17	61.09	66.56	71.37	78.23	79.37	84.35	89.33	105.6	112	141.5
ENGLAND	GPSUPPLY	2004	1814.31	-106.42	-159.7	-53.14	-0.06	-0.09	-0.03	1837.51	1840.47	1831.74	1842.92	1839.3	1835.04	1826.17	1799.37	1766.77	1723.77
ENGLAND	GPSUPPLY	2005	1768.32	-99.61	-150.49	-48.73	-0.06	-0.09	-0.03	1788.9	1789.18	1788.13	1799.85	1788.23	1789.92	1781.9	1753.85	1712.61	1690.68
ENGLAND	GPSUPPLY	2006	1661.17	-80.37	-111.7	-49.04	-0.05	-0.07	-0.03	1692.37	1674.14	1673.34	1684.04	1673.28	1671.14	1663.59	1653.89	1624.05	1601.84
ENGLAND	GPSUPPLY	2007	1669.7	-128.83	-170	-87.66	-0.08	-0.1	-0.05	1710.77	1698.35	1700	1701.2	1691.57	1683.32	1668.1	1649.71	1613.5	1580.47
ENGLAND	GPSUPPLY	2008	1681.89	-157.78	-202.65	-112.91	-0.09	-0.12	-0.07	1734.62	1720.77	1718.88	1716.77	1703.97	1699.99	1676.35	1656.85	1613.64	1577.07
ENGLAND	GPSUPPLY	2009	1649.33	-177.97	-236.07	-119.88	-0.11	-0.14	-0.07	1705.17	1689.33	1690.13	1693.67	1681.28	1665.2	1652.48	1619.36	1570.82	1525.89
ENGLAND	GPSUPPLY	2010	1677.63	-267.9	-343.43	-192.37	-0.16	-0.2	-0.11	1765.52	1746.54	1736.62	1736.9	1722.8	1702.43	1673.54	1626.52	1566.24	1499.15
ENGLAND	GPSUPPLY	2011	1691.32	-282.84	-361.52	-204.16	-0.17	-0.21	-0.12	1783.19	1762.3	1752.1	1758.97	1748.09	1714.21	1679.8	1633.88	1572.92	1507.77
ONTARIO	GPSUPPLY	2004	1374.45	-592.67	-962.22	-223.12	-0.43	-0.7	-0.16	1362.44	1669.77	1720.38	1455.5	1516.93	1347.22	1174.42	1301.69	1187.7	1008.47
ONTARIO	GPSUPPLY	2005	1345.85	-629.47	-928.58	-330.35	-0.47	-0.69	-0.25	1405.89	1637.96	1651.17	1432.84	1472.51	1320.38	1164.12	1244.07	1158.69	970.83
ONTARIO	GPSUPPLY	2006	1332.11	-687.94	-988.29	-387.58	-0.52	-0.74	-0.29	1463.94	1678.3	1678.16	1342.11	1368.4	1266.27	1182.34	1278.42	1122.83	940.37
ONTARIO	GPSUPPLY	2007	1312.44	-720.62	-1051.24	-390	-0.55	-0.8	-0.3	1465.71	1616.86	1746.12	1303.55	1374.66	1195.13	1195.98	1194.81	1107.09	924.44
ONTARIO	GPSUPPLY	2008	1304.31	-709.08	-1006.59	-411.56	-0.54	-0.77	-0.31	1463	1618.07	1696.58	1309.76	1336.15	1225.33	1166.75	1203.33	1104.73	919.43
ONTARIO	GPSUPPLY	2009	1255.94	-692.26	-1040.37	-344.14	-0.55	-0.82	-0.27	1410.96	1520.72	1715.73	1298.3	1199.22	1163.78	1125.81	1178.36	1067.96	878.6
ONTARIO	GPSUPPLY	2010	1248.88	-699.79	-1033.04	-366.53	-0.56	-0.82	-0.29	1376.96	1550.86	1683.51	1300.47	1228.02	1156.79	1135.1	1115.96	1071.62	869.48
ONTARIO	GPSUPPLY	2011	1238.1	-663.1	-998.77	-327.43	-0.53	-0.8	-0.26	1346.21	1510.5	1662.66	1248.71	1246.85	1227.13	1129.11	1076.42	1074.81	858.61
